# Supplementary material for: Genome-wide characterization and evolutionary analysis of linker histones in castor bean (Ricinus communis)
Source: Front Plant Sci. 2022 Oct 21;13:1014418. doi: 10.3389/fpls.2022.1014418 (PMC9635857; doi:10.3389/fpls.2022.1014418)
Supplement: Supplementary file 2 [file DataSheet_2.xlsx]

## Sheet: Table S1
Table S1 Information of genes encoding the GH1-containing proteins in castor bean genome.
gene_ID	Name/Clade	Chr.	Gene Start	Gene End	Orientation	Gene length (bp)	Length of coding region (bp)	Length of non-coding sequence (bp)
Rc01T000821	H1.1	Chr1	5730471	5745223	-	14753	3714	11039
Rc10T024151	H1.2a	Chr10	23922866	23924025	-	1160	678	482
Rc08T018488	H1.2b	Chr8	14709059	14709571	-	513	513	0
Rc05T012659	H1.3	Chr5	30943788	30958345	+	14558	642	13916
Rc01T001177	H1.4	Chr1	8317612	8318499	-	888	507	381
Rc08T017620	GH1-Myb	Chr8	1496295	1500614	-	4320	900	3420
Rc09T021575	GH1-Myb	Chr9	24869853	24875239	+	5387	912	4475
Rc07T016554	GH1-Myb	Chr7	23130361	23134541	+	4181	816	3365
Rc03T005777	GH1-Myb	Chr3	5153835	5157353	-	3519	852	2667
Rc10T022642	GH1-HMGA	Chr10	4854074	4857384	+	3311	1416	1895
Rc05T012298	GH1-HMGA	Chr5	27877031	27898861	-	21831	453	21378
Rc05T010948	GH1-HMGA	Chr5	12465508	12466672	+	1165	600	565
Rc05T010918	GH1-HMGA	Chr5	12080659	12090392	-	9734	2457	7277

## Sheet: Table S2
Table S2 Domain structures of the GH1 containing proteins in Arabidopsis thaliana and the six Euphorbiaceae species
Species	Protein_ID	Clade	Number of domain/motif
			Myb (NTD)	GH1	AT-hook motif (CTD)
Arabidopsis thaliana	AT1G06760.1	H1	0	1	0
Arabidopsis thaliana	AT2G30620.1	H1	0	1	0
Arabidopsis thaliana	AT2G18050.1	H1	0	1	0
Arabidopsis thaliana	AT3G18035.1	GH1-HMGA	0	1	6
Arabidopsis thaliana	AT1G48620.1	GH1-HMGA	0	1	6
Arabidopsis thaliana	AT1G14900.1	GH1-HMGA	0	1	4
Arabidopsis thaliana	AT5G08780.1	GH1-HMGA	0	1	0
Arabidopsis thaliana	AT1G49950.1	GH1-Myb	1	1	0
Arabidopsis thaliana	AT5G67580.1	GH1-Myb	1	1	0
Arabidopsis thaliana	AT3G49850.1	GH1-Myb	1	1	0
Arabidopsis thaliana	AT1G17520.1	GH1-Myb	1	1	0
Arabidopsis thaliana	AT1G72740.1	GH1-Myb	1	1	0
Arabidopsis thaliana	AT1G54230.1	GH1-Myb	0	1	0
Arabidopsis thaliana	AT1G54240.1	GH1-Myb	0	1	0
Arabidopsis thaliana	AT1G54260.1	GH1-Myb	0	1	0
Hevea brasiliensis	XP_021668801.1	H1	0	1	0
Hevea brasiliensis	XP_021656795.1	H1	0	1	0
Hevea brasiliensis	XP_021640460.1	H1	0	1	0
Hevea brasiliensis	XP_021673314.1	H1	0	1	0
Hevea brasiliensis	XP_021673316.1	H1	0	1	0
Hevea brasiliensis	XP_021652917.1	H1	0	1	0
Hevea brasiliensis	XP_021683970.1	H1	0	1	0
Hevea brasiliensis	XP_021652918.1	H1	0	1	0
Hevea brasiliensis	XP_021672982.1	H1	0	1	0
Hevea brasiliensis	XP_021658554.1	GH1-HMGA	0	1	5
Hevea brasiliensis	XP_021658555.1	GH1-HMGA	0	1	6
Hevea brasiliensis	XP_021640737.1	GH1-HMGA	0	1	4
Hevea brasiliensis	XP_021687758.1	GH1-HMGA	0	1	4
Hevea brasiliensis	XP_021689555.1	GH1-HMGA	0	1	4
Hevea brasiliensis	XP_021689550.1	GH1-HMGA	0	1	4
Hevea brasiliensis	XP_021677806.1	GH1-HMGA	0	1	1
Hevea brasiliensis	XP_021677812.1	GH1-HMGA	0	1	1
Hevea brasiliensis	XP_021677794.1	GH1-HMGA	0	1	1
Hevea brasiliensis	XP_021677801.1	GH1-HMGA	0	1	1
Hevea brasiliensis	XP_021689551.1	GH1-HMGA	0	1	4
Hevea brasiliensis	XP_021650170.1	GH1-Myb	1	1	0
Hevea brasiliensis	XP_021640923.1	GH1-Myb	1	1	0
Hevea brasiliensis	XP_021637953.1	GH1-Myb	1	1	0
Hevea brasiliensis	XP_021666350.1	GH1-Myb	1	1	0
Hevea brasiliensis	XP_021638713.1	GH1-Myb	1	1	0
Hevea brasiliensis	XP_021638712.1	GH1-Myb	1	1	0
Hevea brasiliensis	XP_021666348.1	GH1-Myb	1	1	0
Hevea brasiliensis	XP_021666349.1	GH1-Myb	1	1	0
Hevea brasiliensis	XP_021656313.1	GH1-Myb	1	1	0
Hevea brasiliensis	XP_021656312.1	GH1-Myb	1	1	0
Hevea brasiliensis	XP_021682628.1	GH1-Myb	1	1	0
Hevea brasiliensis	XP_021682629.1	GH1-Myb	1	1	0
Hevea brasiliensis	XP_021682630.1	GH1-Myb	1	1	0
Hevea brasiliensis	XP_021658378.1	GH1-Myb	1	1	0
Hevea brasiliensis	XP_021658377.1	GH1-Myb	1	1	0
Hevea brasiliensis	XP_021658375.1	GH1-Myb	1	1	0
Hevea brasiliensis	XP_021658376.1	GH1-Myb	1	1	0
Jatropha curcas	Jcr4S00135.150	H1	0	1	0
Jatropha curcas	Jcr4S00358.120	H1	0	1	0
Jatropha curcas	Jcr4S00135.140	H1	0	1	0
Jatropha curcas	Jcr4S00402.60	H1	0	1	0
Jatropha curcas	Jcr4S00379.150	H1	0	1	0
Jatropha curcas	Jcr4S00545.80	H1	0	1	0
Jatropha curcas	Jcr4S01221.60	GH1-HMGA	0	1	6
Jatropha curcas	Jcr4S00380.60	GH1-HMGA	0	1	4
Jatropha curcas	Jcr4S00445.80	GH1-HMGA	0	1	3
Jatropha curcas	Jcr4S00940.80	GH1-HMGA	0	1	0
Jatropha curcas	Jcr4S00331.20	GH1-Myb	1	1	0
Jatropha curcas	Jcr4S00169.110	GH1-Myb	1	1	0
Manihot esculenta	Manes.01G224200.1.p	H1	0	1	0
Manihot esculenta	Manes.15G036800.1.p	H1	0	1	0
Manihot esculenta	Manes.05G086000.5.p	H1	0	1	0
Manihot esculenta	Manes.08G136300.1.p	H1	0	1	0
Manihot esculenta	Manes.08G136200.1.p	H1	0	1	0
Manihot esculenta	Manes.01G144600.1.p	H1	0	1	0
Manihot esculenta	Manes.09G031800.1.p	GH1-HMGA	0	1	7
Manihot esculenta	Manes.15G131700.1.p	GH1-HMGA	0	1	4
Manihot esculenta	Manes.02G076600.1.p	GH1-HMGA	0	1	4
Manihot esculenta	Manes.17G080900.1.p	GH1-HMGA	0	1	4
Manihot esculenta	Manes.01G118200.1.p	GH1-HMGA	0	1	4
Manihot esculenta	Manes.17G077700.2.p	GH1-HMGA	0	1	6
Manihot esculenta	Manes.17G077833.1.p	GH1-HMGA	0	1	2
Manihot esculenta	Manes.04G141700.1.p	GH1-Myb	1	1	0
Manihot esculenta	Manes.16G099700.2.p	GH1-Myb	1	1	0
Manihot esculenta	Manes.13G111100.1.p	GH1-Myb	1	1	0
Manihot esculenta	Manes.12G115100.17.p	GH1-Myb	1	1	0
Manihot esculenta	Manes.10G082400.3.p	GH1-Myb	1	1	0
Manihot esculenta	Manes.10G083455.1.p	GH1-Myb	1	1	0
Mercurialis annua	g29723.t1	H1	0	1	0
Mercurialis annua	g2772.t1	H1	0	1	0
Mercurialis annua	g4649.t1	H1	0	1	0
Mercurialis annua	g8934.t1	H1	0	1	0
Mercurialis annua	g3669.t1	GH1-HMGA	0	2	0
Mercurialis annua	g15712.t1	GH1-HMGA	0	1	7
Mercurialis annua	g15713.t1	GH1-HMGA	0	1	2
Mercurialis annua	g15712.t2	GH1-HMGA	0	1	7
Mercurialis annua	g9676.t1	GH1-HMGA	0	1	4
Mercurialis annua	g8625.t1	GH1-HMGA	0	1	2
Mercurialis annua	g34113.t1	GH1-Myb	0	1	0
Mercurialis annua	g1766.t1	GH1-Myb	1	1	0
Mercurialis annua	g12458.t1	GH1-Myb	0	1	0
Mercurialis annua	g3819.t1	GH1-Myb	1	1	0
Ricinus communis	Rc01T001177.1	H1	0	1	0
Ricinus communis	Rc05T012659.1	H1	0	1	0
Ricinus communis	Rc01T000821.8	H1	0	1	0
Ricinus communis	Rc08T018488.1	H1	0	1	0
Ricinus communis	Rc10T024151.1	H1	0	1	0
Ricinus communis	Rc10T022642.1	GH1-HMGA	0	1	6
Ricinus communis	Rc05T010948.1	GH1-HMGA	0	1	3
Ricinus communis	Rc05T012298.1	GH1-HMGA	0	1	4
Ricinus communis	Rc05T010918.1	GH1-HMGA	0	2	0
Ricinus communis	Rc03T005777.1	GH1-Myb	1	1	0
Ricinus communis	Rc07T016554.1	GH1-Myb	1	1	0
Ricinus communis	Rc08T017620.1	GH1-Myb	1	1	0
Ricinus communis	Rc09T021575.1	GH1-Myb	1	1	0
Vernicia fordii	GWHPAAEU010457	H1	0	1	0
Vernicia fordii	GWHPAAEU010458	H1	0	1	0
Vernicia fordii	GWHPAAEU038336	H1	0	1	0
Vernicia fordii	GWHPAAEU043838	H1	0	1	0
Vernicia fordii	GWHPAAEU032604	H1	0	1	0
Vernicia fordii	GWHPAAEU000133	H1	0	1	0
Vernicia fordii	GWHPAAEU026472	H1	0	1	0
Vernicia fordii	GWHPAAEU026471	H1	0	1	0
Vernicia fordii	GWHPAAEU044675	GH1-HMGA	0	1	6
Vernicia fordii	GWHPAAEU044676	GH1-HMGA	0	1	6
Vernicia fordii	GWHPAAEU034712	GH1-HMGA	0	1	4
Vernicia fordii	GWHPAAEU030014	GH1-HMGA	0	1	4
Vernicia fordii	GWHPAAEU014364	GH1-Myb	1	1	0
Vernicia fordii	GWHPAAEU034079	GH1-Myb	1	1	0
Vernicia fordii	GWHPAAEU034080	GH1-Myb	1	1	0
Vernicia fordii	GWHPAAEU034081	GH1-Myb	1	1	0
Vernicia fordii	GWHPAAEU027327	GH1-Myb	1	1	0
Vernicia fordii	GWHPAAEU021244	GH1-Myb	1	1	0

## Sheet: Table S3
Table S3 Lysine content in CTD of H1s
Species	Protein_ID	Subgroup	Lysine content (%)
Arabidopsis thaliana	AT1G06760.1	H1.1	29.2
Arabidopsis thaliana	AT2G18050.1	H1.3	29.7
Arabidopsis thaliana	AT2G30620.1	H1.1	28
Mercurialis annua	g2772.t1	H1.1	26.2
Mercurialis annua	g4649.t1	H1.2	34.4
Mercurialis annua	g8934.t1	H1.3	29.3
Vernicia fordii	GWHPAAEU000133	H1.3	27.5
Vernicia fordii	GWHPAAEU010457	H1.1	28.4
Vernicia fordii	GWHPAAEU010458	H1.1	28.4
Vernicia fordii	GWHPAAEU026471	H1.2	30.8
Vernicia fordii	GWHPAAEU026472	H1.2	31.7
Vernicia fordii	GWHPAAEU032604	H1.0	33
Vernicia fordii	GWHPAAEU038336	H1.4	24.7
Vernicia fordii	GWHPAAEU043838	H1.4	24.7
Jatropha curcas	Jcr4S00135.140	H1.2	32.1
Jatropha curcas	Jcr4S00135.150	H1.2	31.2
Jatropha curcas	Jcr4S00358.120	H1.1	28.5
Jatropha curcas	Jcr4S00379.150	H1.4	30.4
Jatropha curcas	Jcr4S00402.60	H1.3	28.1
Jatropha curcas	Jcr4S00545.80	H1.0	32
Manihot esculenta	Manes.01G144600.1.p	H1.3	27.1
Manihot esculenta	Manes.01G224200.1.p	H1.4	27.1
Manihot esculenta	Manes.05G086000.5.p	H1.1	27.7
Manihot esculenta	Manes.08G136200.1.p	H1.2	33.9
Manihot esculenta	Manes.08G136300.1.p	H1.2	34.5
Manihot esculenta	Manes.15G036800.1.p	H1.0	30.5
Hevea brasiliensis	XP_021640460.1	H1.0	32
Hevea brasiliensis	XP_021652917.1	H1.2	33
Hevea brasiliensis	XP_021652918.1	H1.2	33
Hevea brasiliensis	XP_021656795.1	H1.1	29.4
Hevea brasiliensis	XP_021668801.1	H1.4	29.4
Hevea brasiliensis	XP_021672982.1	H1.3	28.9
Hevea brasiliensis	XP_021673314.1	H1.1	28.9
Hevea brasiliensis	XP_021673316.1	H1.1	26.9
Hevea brasiliensis	XP_021683970.1	H1.3	27.1

## Sheet: Table S4
Table S4 Summary of single nucleotide polymorphism (SNP) and indels in H1 genes among 191 castor bean accessions.
Gene	Population	SNP					Indel
		Whole region	Non-coding region*	Coding region**	non-synonymous	synonymous
H1.1	Total	48	34	14	12	2	11
H1.2a	Total	7	4	3	1	2	3
H1.2b	Total	5	0	5	5	0	0
H1.3	Total	130	126	4	2	2	26
H1.4	Total	6	2	4	2	2	0
Total		196	166	30	22	8	40
*Non-coding region includes introns and untranscribed regions
**Coding region indicates the coding sequence

## Sheet: Table S5
Table S5 Genetic diversity (Watterson's θ) for nine oil-related genes sampled from wild and cultivated castor bean populations
Gene_ID	Annotation	Watterson's θ
		Total	LC	Wild
Rc01G002869	Omega-3 fatty acid desaturase (FAD3)	0.00056	0.0004	0.00058
Rc03G005648	3-Ketoacyl-ACP synthase II (KAS II)	0.00119	0.0012	0.00112
Rc03G005774	Type 1 diacylglycerol acyltransferase (DGAT1)	0.00083	0.00074	0.00064
Rc04G007630	Oleosin2 (Ole2)	0.00264	0.0026	0.00249
Rc04G008343	Diacylglycerol cholinephosphotransferase (CPT)	0.00146	0.00121	0.00153
Rc04G008512	Phosphatidate phosphatase (PAP)	0.00109	0.00075	0.00107
Rc05G010809	3-Ketoacyl-ACP synthase I (KAS I)	0.00093	0.0008	0.00051
Rc08G019042	Glycerol-3-phosphate dehydrogenase (GPDH)	0.00098	0.00049	0.00098
Rc10G022676	Lysophosphatidic acid acyltransferase (LPA)	0.00089	0.00073	0.00096
Average		0.00117444	0.000991111	0.00109778
